# Supplementary material for: DNA-directed termination of mammalian RNA polymerase II
Source: Genes Dev. 2024 Nov-Dec;38(21-24):998–1019. doi: 10.1101/gad.351978.124 (PMC11610936; doi:10.1101/gad.351978.124)
Supplement: Supplement 2 [file Supplemental_Table_S1.xlsx]

## Sheet: Sheet1
TABLE S1: Primer sequences
INTS1 guide RNA cloning oligos
FORWARD	CACCGCTGCCACAGGCTCACATCA
REVERSE	AAACTGATGTGAGCCTGTGGCAGC
INTS1-AID insertion by NHEJ
FORWARD	GCATGTCGCTGCCACAGGCTCACATCACGGCCGGATCAGGTGGGAAGGAGAAGTCC
REVERSE	GTGCATCCCGTGATGTGAGCCTGTGGCAGCTAAGATACATTGATGAGTTTGGACAA
EXOSC3 guide RNA cloning oligos
FORWARD	CACCGTGTTTGGTGGAGCCCGCGA
REVERSE	AAACTCGCGGGCTCCACCAAACAC
dTAG-EXOSC3 insertion by NHEJ
FORWARD	GCATGTCCCATCGCGGGCTCCACCAAACACGCCACCATGGCCAAGCCTTTGT
REVERSE	GACATGCGTGTTTGGTGGAGCCCGCGATGGCACTAGTGGATCCGGCGCCTGC
GFP plasmid qRT-PCR
UC 3' box FORWARD	ACAGCTCTTTTAGAATTTGTCTAGT
UC 3' box REVERSE	CCCCGGTGAACAGCTCCTC
Read-through FORWARD	ACTCAAGACGATAGTTACCGGA
Read-through REVERSE	AGGACTATAAAGATACCAGGCGTT
PPDPF and PFDN6 qRT-PCR
PPDPF UCPA FORWARD	ACTCGCTAGCTTTCCTGACA
PPDPF UCPA REVERSE	GAGGTCGGGAGGGATTCAG
PPDPF Flank FORWARD	AGCTTAAAGTGAGGGTGGCT
PPDPF Flank REVERSE	GACTCCCACCTGCTCACTAA
PFDN6 UCPA FORWARD	GGAATGAGGCAGCTCTAGGA
PFDN6 UCPA REVERSE	GAACACTGTGCCACAAAGAGA
PFDN6 Flank FORWARD	TGTTCTGCCATTTCCTTGTCC
PFDN6 Flank REVERSE	GAACAGGAAGGGGCACAATG
BETA-GLOBIN PLASMID qRT-PCR
dsPAS FORWARD	AAGGGAATGTGGGAGGTCAG
dsPAS REVERSE	GTTTGCAGCCTCACCTTCTT
dsCoTC FORWARD	CAGGAAACTATTACTCAAAGGGT
dsCoTC REVERSE	AAAATACCGCATCAGGCGCCA
GAPDH qRT-PCR
FORWARD	GCACCACCAACTGCTTAGC
REVERSE	ATGATGTTCTGGAGAGCCCC
GFP qRT-PCR
FORWARD	TAAACGGCCACAAGTTCAGC
REVERSE	AAGTCGTGCTGCTTCATGTG
